# Supplementary material for: Using genotyping to delineate tuberculosis transmission in long-term care facilities: single facility 4-year experience
Source: BMC Infect Dis. 2017 Jun 13;17:421. doi: 10.1186/s12879-017-2526-2 (PMC5470217; doi:10.1186/s12879-017-2526-2)
Supplement: Additional file 1: — Dataset of demographic and laboratory data. (XLSX 16 kb) [file 12879_2017_2526_MOESM1_ESM.xlsx]

## Sheet: Dataset 01  20160628
Sex	Cluster	WardB	Culture_proven	BMI	CXR_Cavity	Sputum_Smear	Hypertension	DM	Liver	CKI	CHF	CAD	COPD	CVA	Dementia	Malignancy	Mental_illness	ADL	NG	Foley	Tracheostomy	WBC	Hb	Plt	Cr	Alb
2	1	1	0	21.3333	0	0	0	1	0	0	0	0	0	0	0	0	1	0	0	0	0	7150	12.8	204	0.94	3.8
2	1	1	0	25.7812	0	0	1	1	0	0	0	0	0	0	0	0	1	0	0	0	0	6490	11.3	251	0.61	4.3
2	1	1	0	19.2974	0	0	0	0	0	0	0	0	0	0	0	0	1	0	0	0	0	4600	10.8	238	0.63	3.3
2	1	1	0	22.7694	0	0	0	0	0	0	0	0	0	0	0	0	1	0	0	0	0	3740	12	350	0.41	3.4
2	1	1	0	19.6936	0	0	0	0	0	0	0	0	0	0	0	0	1	0	0	0	0	7690	13.4	335	0.67	4.1
2	1	1	0	24.0346	0	0	0	0	0	0	0	0	0	0	0	0	1	0	0	0	0	7820	13.7	265	0.47	4.3
2	1	1	0	31.1111	0	0	0	1	0	0	0	0	0	0	0	0	1	0	0	0	0	5810	12.5	163	0.62	4.6
2	1	1	1	20.6612	0	0	0	0	0	0	0	0	0	0	0	0	1	0	0	0	0	4510	12.3	160	0.59	3.7
2	1	1	1	22.2222	0	0	0	0	0	0	0	0	0	0	0	0	1	0	0	0	0	7600	13.8	295	0.85	3.2
2	1	1	0	21.7865	0	0	0	0	0	0	0	0	0	0	0	0	1	0	0	0	0	8170	12.2	269	0.9	3.4
2	1	1	1	18.1787	0	0	0	0	0	0	0	0	0	0	0	0	1	0	0	0	0	5180	11.7	246	0.47	3.7
2	1	1	0	20.3428	0	0	0	0	0	0	0	0	0	0	0	0	1	0	0	0	0	5850	9.4	302	0.69	3.3
2	1	1	1	22.5215	0	0	0	0	0	0	0	0	0	0	0	0	1	0	0	0	0	8090	12.4	390	0.4	4.3
2	1	1	1	16.7969	0	0	0	0	0	0	0	0	0	0	0	0	1	0	0	0	0	5230	13.4	212	0.88	4.3
2	1	1	1	20.0184	0	0	0	1	0	0	0	0	0	0	0	0	1	0	0	0	0	5900	11.7	253	0.33	4.8
2	1	1	0	24.974	0	0	0	0	0	0	0	0	0	0	0	0	1	0	0	0	0	5650	11.4	193	0.37	3.4
1	1	2	0	24.0346	0	0	1	0	0	1	0	0	1	1	1	0	0	1	1	1	1	15450	8.4	279	2.1	2.2
1	1	1	0	24.977	0	0	0	0	0	0	0	0	0	0	0	0	1	0	0	0	0	4920	14	197	0.71	3.9
1	1	1	0	24.9649	0	0	0	0	0	0	0	0	0	0	0	0	1	0	0	0	0	5880	12.2	170	0.96	4
2	1	2	0	29.1363	0	0	1	1	0	1	1	0	0	1	1	0	0	1	1	1	1	7480	11.9	189	5.3	3.9
1	1	1	0	30.1162	0	0	1	0	0	0	0	0	0	1	0	0	1	0	0	0	0	6550	13.9	243	0.81	3.9
1	2	2	0	22.719	0	0	0	0	0	0	0	0	1	0	1	0	1	1	1	1	0	6060	12.5	219	0.88	3.8
1	1	2	0	19.9792	0	0	0	0	0	0	0	0	0	0	0	0	0	0	0	0	1	6360	10.8	269	1.17	3.6
1	2	2	0	18.2183	0	0	1	0	0	0	1	1	0	1	1	0	0	1	1	1	1	8960	11.9	267	0.58	3.6
1	1	2	0	17.4747	0	0	1	0	0	1	1	0	1	1	0	0	0	0	1	0	1	8660	7.6	144	2	2.8
1	1	1	0	27.1203	0	0	0	0	0	0	0	0	0	0	0	0	1	0	0	0	0	7520	17.1	219	0.91	4.5
1	2	2	0	18.1787	0	0	0	0	0	0	0	0	1	0	1	0	0	1	1	1	1	6720	11.5	195	0.46	3.4
1	1	1	0	19.8413	0	0	0	1	0	0	0	0	0	0	0	0	1	0	0	0	0	7960	12.3	256	0.88	4.5
1	1	2	0	19.9184	1	1	0	0	0	0	0	0	0	1	1	0	0	1	1	1	1	13620	11.3	352	0.71	2.8
1	1	2	0	20.1951	0	1	1	0	0	1	1	1	0	1	0	0	0	1	1	1	1	9180	7.5	388	1.9	2
1	2	2	0	21.2084	0	0	0	1	0	0	0	0	0	0	0	0	0	0	0	0	0	7140	10	131	0.78	3.1
2	1	2	0	21.0517	0	0	1	0	0	0	0	0	0	1	0	0	0	1	1	1	0	5730	12.4	222	0.71	3.3
1	2	2	0	19.6283	0	1	0	0	0	0	0	0	1	0	0	0	0	1	1	1	1	7300	8.5	475	0.76	3.1
1	1	2	0	20.7612	1	1	1	1	0	1	0	0	0	1	0	0	0	1	1	1	1	8700	8.3	310	3.8	2
1	2	2	0	16.8525	0	0	1	0	0	0	0	0	1	1	1	0	0	1	1	1	0	7140	13.2	264	0.81	3.3
1	1	2	0	15.2353	0	0	1	0	0	0	0	0	0	1	0	0	0	1	1	1	1	9570	10.6	237	0.58	2.8
1	1	1	0	16.8525	0	0	0	0	0	0	0	0	0	0	0	0	1	0	0	0	0	9010	10.1	455	0.74	2.6
1	1	2	0	18.7242	0	0	1	1	0	0	1	1	0	1	0	0	0	0	0	0	0	4530	12.2	171	1.36	3.5
2	1	1	0	18.048	1	1	0	0	0	0	0	0	0	0	0	0	1	0	0	0	0	10350	10.3	487	0.26	2.5
2	1	2	0	20.8247	0	0	1	0	0	0	1	0	0	0	0	0	0	0	0	0	0	6400	8.9	172	1.17	3
1	2	2	0	19.5918	0	0	0	0	0	0	0	0	0	1	0	0	0	1	1	1	1	4420	10.8	211	0.51	4
1	1	1	0	20.1956	0	0	0	0	0	0	0	0	0	0	0	0	1	0	0	0	0	9720	11.4	378	0.71	3.6
2	2	2	0	19.5556	0	0	1	0	0	0	0	0	0	1	0	1	0	1	1	1	1	4560	8.2	182	0.39	2.5
1	2	2	0	26.5625	0	0	1	0	0	1	1	1	0	1	0	1	0	1	0	1	0	7960	11.3	223	1.59	3.6
1	2	2	0	15.0597	0	0	1	0	0	0	0	0	0	0	1	0	0	1	1	1	1	6390	11.8	145	0.38	2.8
1	1	2	0	16.7311	1	1	0	0	0	0	0	0	1	0	1	0	0	0	0	0	0	9210	9.9	461	0.81	3
1	1	2	0	16.7969	0	0	1	0	0	0	0	0	1	1	0	0	0	1	1	1	1	6700	11.4	217	1.17	3.3
1	1	1	0	22.1	0	0	1	0	0	0	0	0	0	0	0	0	0	0	0	0	0	4260	12	202	0.78	4.6
